# Supplementary material for: Molecular Evolution and Genetic Variation of G2-Like Transcription Factor Genes in Wheat (Triticum aestivum L.)
Source: Genes (Basel). 2023 Jun 26;14(7):1341. doi: 10.3390/genes14071341 (PMC10379295; doi:10.3390/genes14071341)
Supplement: Supplementary file 1 [file genes-14-01341-s001.zip]

Archive with 3 entries (3 files):
- Table S1 DNA sequences of the primers used in this study.xlsx
- Table S2 The basic information of G2-likes in wheat.xlsx
- Table S3 The duplication gene pairs of TaG2-like genes in  wheat genome.xlsx
