# Supplementary material for: Molecular Evolution and Genetic Variation of G2-Like Transcription Factor Genes in Wheat (Triticum aestivum L.)
Source: Genes (Basel). 2023 Jun 26;14(7):1341. doi: 10.3390/genes14071341 (PMC10379295; doi:10.3390/genes14071341)
Supplement: Supplementary file 1 [file genes-14-01341-s001.zip › Table S1 DNA sequences of the primers used in this study.xlsx]

## Sheet: Sheet1
Table S1 DNA sequences of the primers used in this study
Gene name	Forward primer (5'-3')	Reverse primer (5'-3')
TaG2	ACACAGCCATGGAATGCTCA	GACCCATCTTACGCTCGCTT
TaG6	ACACAGCCATGGAATGCTCA	GACCCATCTTACGCTCGCTT
TaG7	TATCTTCCTGGTTCTTTCCTTGC	CCCTCGATTGTCTGGGTGAC
TaG9	TATCTTCCTGGTTCTTTCCTTGC	CCCTCGATTGTCTGGGTGAC
TaG10	TCATGTGCCCACCTCTGAAA	GGCCCTCCATTATTCTCCTCT
TaG12	TCATGTGCCCACCTCTGAAA	GGCCCTCCATTATTCTCCTCT
TaG16	CACAACCTTCAGACAAACGATT	GCCTTCTTGCATAGGAAGAATG
TaG17	GCAACCGGGACAACAACTC	CTGCATGATGGTCTTGGGCA
TaG19	CGTGCGCCTCATGAACGTC	CATCCCAGCTTCTGGTAGGAAA
TaG20	GCTGCGACTTGTTAGGGGAT	AAGGGCTGGCTTCACATCT
TaG21	CACAACCTTCAGACAAACGATT	GCCTTCTTGCATAGGAAGAATG
TaG23	GCCATCGGAGACGTTTTAGTG	ACCTTGGGTATGCCTTGCTT
TaG24	CGTGCGCCTCATGAACGTC	CATCCCAGCTTCTGGTAGGAAA
TaG25	GCTGCGACTTGTTAGGGGAT	AAGGGCTGGCTTCACATCT
TaG30	AAGCAGAATACAGGCTCGGG	TCGAATGCCATGCCTCCAAT
