# Supplementary material for: Molecular Evolution and Genetic Variation of G2-Like Transcription Factor Genes in Wheat (Triticum aestivum L.)
Source: Genes (Basel). 2023 Jun 26;14(7):1341. doi: 10.3390/genes14071341 (PMC10379295; doi:10.3390/genes14071341)
Supplement: Supplementary file 1 [file genes-14-01341-s001.zip › Table S2 The basic information of G2-likes in wheat.xlsx]

## Sheet: Sheet1
Table S2 The basic information of G2-likes in wheat
Gene name	Gene ID	Chromosome	Physical position	Amino acid length / aa	Theoretical pI	Molecular weight / Da
TaG1	TraesCS1A02G258400.1	1A	451280508-451282597	312	6.59	31912.5
TaG2	TraesCS1A02G305500.2	1A	498048602-498050847	407	6.35	45599.9
TaG3	TraesCS1B02G268900.1	1B	472633967-472634893	308	6.59	31590.2
TaG4	TraesCS1B02G441800.1	1B	662615070-662618865	379	8.43	41628.2
TaG5	TraesCS1D02G257700.1	1D	350258859-350259788	309	6.57	31513
TaG6	TraesCS1D02G305200.2	1D	402824137-402826579	407	6.47	45619
TaG7	TraesCS2A02G116100.2	2A	66317688-66319999	475	6.21	50993
TaG8	TraesCS2A02G402700.1	2A	656965210-656968353	296	9.34	32034.3
TaG9	TraesCS2B02G117800.1	2B	81337889-81340248	357	7.26	39067.8
TaG10	TraesCS2B02G420900.1	2B	603918947-603922379	293	9.08	31626
TaG11	TraesCS2D02G119100.1	2D	68732244-68734075	402	5.83	43161.7
TaG12	TraesCS2D02G400100.2	2D	513102506-513105593	292	9.31	31331.5
TaG13	TraesCS3A02G161000.1	3A	161460235-161466225	509	5.69	54836
TaG14	TraesCS3A02G361800.1	3A	609959394-609961100	225	5.85	24233.1
TaG15	TraesCS3A02G391600.1	3A	639479177-639483225	584	5.34	64910.4
TaG16	TraesCS3A02G473600.1	3A	704690758-704695832	571	5.99	64159.1
TaG17	TraesCS3A02G526600.1	3A	740112688-740114193	285	7.37	29696.8
TaG18	TraesCS3B02G191600.1	3B	204296153-204301954	503	5.79	54275.5
TaG19	TraesCS3B02G394200.1	3B	621297150-621298293	225	5.84	24311
TaG20	TraesCS3B02G423600.1	3B	661197176-661201193	584	5.29	64858.3
TaG21	TraesCS3B02G517000.1	3B	760051120-760055994	571	5.75	63949.9
TaG22	TraesCS3B02G594300.1	3B	817577365-817578228	287	6.81	29914.1
TaG23	TraesCS3D02G168200.2	3D	142489777-142496706	503	5.62	54332.5
TaG24	TraesCS3D02G355500.1	3D	467318441-467319124	227	5.84	24427.3
TaG25	TraesCS3D02G384500.2	3D	499984812-499989386	623	5.6	68796.8
TaG26	TraesCS3D02G531900.1	3D	607922801-607923646	281	6.83	29267.3
TaG27	TraesCS4A02G063100.1	4A	59671970-59678091	684	6.2	73659.8
TaG28	TraesCS4A02G130000.1	4A	170625840-170628564	354	8.28	39677.8
TaG29	TraesCS4A02G180900.1	4A	455272162-455273868	341	7.02	37757.9
TaG30	TraesCS4B02G174600.1	4B	382821999-382824706	355	7.06	39818.9
TaG31	TraesCS4B02G240100.1	4B	497862198-497868267	684	6.16	73606.6
TaG32	TraesCS4D02G131500.1	4D	118372955-118374882	341	8.54	37907.2
TaG33	TraesCS4D02G176500.1	4D	306855189-306857727	354	8.57	39727.8
TaG34	TraesCS4D02G239900.1	4D	402233962-402240464	684	6.16	73603.7
TaG35	TraesCS4D02G320400.1	4D	483601396-483605293	429	9.9	45332.2
TaG36	TraesCS5A02G153000.1	5A	330199105-330200795	326	7.32	35769.8
TaG37	TraesCS6A02G146200.3	6A	124714684-124720005	640	6.79	69348.1
TaG38	TraesCS6A02G269000.1	6A	495457870-495460749	276	8.92	30360.5
TaG39	TraesCS6A02G359200.1	6A	590074286-590079890	676	6.17	72702.6
TaG40	TraesCS6B02G174400.1	6B	189097115-189102350	622	6.07	67349.6
TaG41	TraesCS6B02G296300.1	6B	532141404-532144468	280	8.72	30914
TaG42	TraesCS6B02G392000.1	6B	667070967-667075714	674	6.2	72580.6
TaG43	TraesCS6B02G394700.1	6B	669998970-670002483	534	5.51	58472.6
TaG44	TraesCS6D02G135500.3	6D	103598912-103604318	645	6.79	69742.5
TaG45	TraesCS6D02G245900.2	6D	348034609-348037838	306	8.83	33746.5
TaG46	TraesCS6D02G342200.1	6D	441619273-441623983	675	6.08	72673.6
TaG47	TraesCS7A02G146400.1	7A	98097919-98103085	614	6.27	67299.2
TaG48	TraesCS7A02G146500.1	7A	98544966-98549421	605	6.13	66373.2
TaG49	TraesCS7A02G146700.1	7A	98732061-98736799	659	5.84	72307.8
TaG50	TraesCS7A02G339800.1	7A	497860052-497863686	461	5.3	49173.7
TaG51	TraesCS7A02G345200.2	7A	507171381-507179076	517	9.35	56410.4
TaG52	TraesCS7A02G381900.1	7A	556501084-556504593	339	5.69	36573.6
TaG53	TraesCS7A02G415800.1	7A	608204144-608207218	454	5.71	49569.1
TaG54	TraesCS7A02G502300.1	7A	691463813-691468509	567	8.34	62856.9
TaG55	TraesCS7A02G510300.1	7A	697823429-697827647	499	5.54	54932
TaG56	TraesCS7A02G511100.1	7A	698762353-698767124	571	6.24	64248.3
TaG57	TraesCS7A02G511300.1	7A	698848905-698854180	571	6.29	64203.3
TaG58	TraesCS7B02G049000.1	7B	49025828-49034892	624	6.32	68470.4
TaG59	TraesCS7B02G049200.1	7B	49185053-49189967	657	5.76	71552.1
TaG60	TraesCS7B02G251400.1	7B	463650930-463654451	459	5.24	49294.8
TaG61	TraesCS7B02G315800.1	7B	565054011-565057278	454	5.71	49527
TaG62	TraesCS7B02G408700.1	7B	677961167-677965974	630	5.6	69522.1
TaG63	TraesCS7B02G420900.1	7B	690094354-690098221	495	6.14	54811.3
TaG64	TraesCS7B02G422000.1	7B	690915628-690919864	563	5.88	63068.2
TaG65	TraesCS7B02G422100.1	7B	691021814-691026099	571	6.88	64356.7
TaG66	TraesCS7B02G461400.1	7B	718596873-718599156	253	5.73	28676.8
TaG67	TraesCS7D02G148000.1	7D	94936389-94940380	601	5.81	66309.1
TaG68	TraesCS7D02G148200.1	7D	95060669-95065742	659	5.92	72017.7
TaG69	TraesCS7D02G347500.1	7D	446987793-446990822	458	5.51	48955.5
TaG70	TraesCS7D02G409100.1	7D	528026089-528029221	454	5.78	49400.9
TaG71	TraesCS7D02G489600.1	7D	599242087-599246425	502	5.91	55984.9
TaG72	TraesCS7D02G499600.1	7D	606106876-606111106	496	5.99	54975.4
TaG73	TraesCS7D02G500600.1	7D	606699786-606704600	571	5.93	63867
TaG74	TraesCS7D02G525900.1	7D	621310861-621314424	579	5.86	64102
TaG75	TraesCSU02G040900.1	U	33118232-33123379	571	5.67	63767.7
TaG76	TraesCSU02G105200.1	U	92704083-92708387	520	6.42	57882.8
