# Supplementary material for: Molecular Evolution and Genetic Variation of G2-Like Transcription Factor Genes in Wheat (Triticum aestivum L.)
Source: Genes (Basel). 2023 Jun 26;14(7):1341. doi: 10.3390/genes14071341 (PMC10379295; doi:10.3390/genes14071341)
Supplement: Supplementary file 1 [file genes-14-01341-s001.zip › Table S3 The duplication gene pairs of TaG2-like genes in wheat genome.xlsx]

## Sheet: Sheet1
Table S3 The duplication gene pairs of TaG2-like genes in wheat genome
Gene_id	gene_name	chromosome	gene_id	gene_name	chromosome	duplication type
TraesCS1A02G258400.1	TaG1	1A	TraesCS1D02G257700.1	TaG5	1D	segmental duplication
TraesCS1A02G258400.1	TaG1	1A	TraesCS1B02G268900.1	TaG3	1B	segmental duplication
TraesCS1A02G305500.2	TaG2	1A	TraesCS1D02G305200.2	TaG6	1D	segmental duplication
TraesCS1B02G268900.1	TaG3	1B	TraesCS1D02G257700.1	TaG5	1D	segmental duplication
TraesCS2A02G116100.2	TaG7	2A	TraesCS2D02G119100.1	TaG11	2D	segmental duplication
TraesCS2A02G402700.1	TaG8	2A	TraesCS2D02G400100.2	TaG12	2D	segmental duplication
TraesCS2A02G402700.1	TaG8	2A	TraesCS2B02G420900.1	TaG10	2B	segmental duplication
TraesCS2B02G420900.1	TaG10	2B	TraesCS2D02G400100.2	TaG12	2D	segmental duplication
TraesCS2B02G117800.1	TaG9	2B	TraesCS4A02G130000.1	TaG28	4A	segmental duplication
TraesCS2B02G117800.1	TaG9	2B	TraesCS4D02G176500.1	TaG33	4D	segmental duplication
TraesCS3A02G161000.1	TaG13	3A	TraesCS3D02G168200.2	TaG23	3D	segmental duplication
TraesCS3A02G161000.1	TaG13	3A	TraesCS3B02G191600.1	TaG18	3B	segmental duplication
TraesCS3A02G361800.1	TaG14	3A	TraesCS3D02G355500.1	TaG24	3D	segmental duplication
TraesCS3A02G361800.1	TaG14	3A	TraesCS3B02G394200.1	TaG19	3B	segmental duplication
TraesCS3A02G391600.1	TaG15	3A	TraesCS3D02G384500.2	TaG25	3D	segmental duplication
TraesCS3A02G391600.1	TaG15	3A	TraesCS3B02G423600.1	TaG20	3B	segmental duplication
TraesCS3A02G473600.1	TaG16	3A	TraesCS3B02G517000.1	TaG21	3B	segmental duplication
TraesCS3A02G526600.1	TaG17	3A	TraesCS3D02G531900.1	TaG26	3D	segmental duplication
TraesCS3A02G526600.1	TaG17	3A	TraesCS3B02G594300.1	TaG22	3B	segmental duplication
TraesCS3B02G191600.1	TaG18	3B	TraesCS3D02G168200.2	TaG23	3D	segmental duplication
TraesCS3B02G394200.1	TaG19	3B	TraesCS3D02G355500.1	TaG24	3D	segmental duplication
TraesCS3B02G423600.1	TaG20	3B	TraesCS3D02G384500.2	TaG25	3D	segmental duplication
TraesCS3B02G594300.1	TaG22	3B	TraesCS3D02G531900.1	TaG26	3D	segmental duplication
TraesCS4A02G063100.1	TaG27	4A	TraesCS4D02G239900.1	TaG34	4D	segmental duplication
TraesCS4A02G063100.1	TaG27	4A	TraesCS4B02G240100.1	TaG31	4B	segmental duplication
TraesCS4A02G130000.1	TaG28	4A	TraesCS4B02G174600.1	TaG30	4B	segmental duplication
TraesCS4A02G130000.1	TaG28	4A	TraesCS4D02G176500.1	TaG33	4D	segmental duplication
TraesCS4A02G180900.1	TaG29	4A	TraesCS5A02G153000.1	TaG36	5A	segmental duplication
TraesCS4A02G180900.1	TaG29	4A	TraesCS4D02G131500.1	TaG32	4D	segmental duplication
TraesCS4B02G174600.1	TaG30	4B	TraesCS4D02G176500.1	TaG33	4D	segmental duplication
TraesCS4B02G240100.1	TaG31	4B	TraesCS4D02G239900.1	TaG34	4D	segmental duplication
TraesCS4D02G131500.1	TaG32	4D	TraesCS5A02G153000.1	TaG36	5A	segmental duplication
TraesCS6A02G146200.3	TaG37	6A	TraesCS6D02G135500.3	TaG44	6D	segmental duplication
TraesCS6A02G146200.3	TaG37	6A	TraesCS6B02G174400.1	TaG40	6B	segmental duplication
TraesCS6A02G269000.1	TaG38	6A	TraesCS6D02G245900.2	TaG45	6D	segmental duplication
TraesCS6A02G269000.1	TaG38	6A	TraesCS6B02G296300.1	TaG41	6B	segmental duplication
TraesCS6A02G359200.1	TaG39	6A	TraesCS6D02G342200.1	TaG46	6D	segmental duplication
TraesCS6A02G359200.1	TaG39	6A	TraesCS6B02G392000.1	TaG42	6B	segmental duplication
TraesCS6A02G359200.1	TaG39	6A	TraesCS7D02G148200.1	TaG68	7D	segmental duplication
TraesCS6A02G359200.1	TaG39	6A	TraesCS7B02G049200.1	TaG59	7B	segmental duplication
TraesCS6B02G174400.1	TaG40	6B	TraesCS6D02G135500.3	TaG44	6D	segmental duplication
TraesCS6B02G296300.1	TaG41	6B	TraesCS6D02G245900.2	TaG45	6D	segmental duplication
TraesCS6B02G392000.1	TaG42	6B	TraesCS6D02G342200.1	TaG46	6D	segmental duplication
TraesCS6B02G392000.1	TaG42	6B	TraesCS7D02G148200.1	TaG68	7D	segmental duplication
TraesCS6B02G392000.1	TaG42	6B	TraesCS7B02G049200.1	TaG59	7B	segmental duplication
TraesCS6D02G342200.1	TaG46	6D	TraesCS7D02G148200.1	TaG68	7D	segmental duplication
TraesCS6D02G342200.1	TaG46	6D	TraesCS7B02G049200.1	TaG59	7B	segmental duplication
TraesCS7A02G146400.1	TaG47	7A	TraesCS7B02G049000.1	TaG58	7B	segmental duplication
TraesCS7A02G339800.1	TaG50	7A	TraesCS7D02G347500.1	TaG69	7D	segmental duplication
TraesCS7A02G339800.1	TaG50	7A	TraesCS7B02G251400.1	TaG60	7B	segmental duplication
TraesCS7A02G415800.1	TaG53	7A	TraesCS7D02G409100.1	TaG70	7D	segmental duplication
TraesCS7A02G415800.1	TaG53	7A	TraesCS7B02G315800.1	TaG61	7B	segmental duplication
TraesCS7A02G502300.1	TaG54	7A	TraesCS7D02G489600.1	TaG71	7D	segmental duplication
TraesCS7A02G510300.1	TaG55	7A	TraesCS7D02G499600.1	TaG72	7D	segmental duplication
TraesCS7A02G510300.1	TaG55	7A	TraesCS7B02G422000.1	TaG64	7B	segmental duplication
TraesCS7A02G511100.1	TaG56	7A	TraesCS7D02G500600.1	TaG73	7D	segmental duplication
TraesCS7A02G511100.1	TaG56	7A	TraesCS7B02G422000.1	TaG64	7B	segmental duplication
TraesCS7B02G049000.1	TaG58	7B	TraesCS7D02G148000.1	TaG67	7D	segmental duplication
TraesCS7B02G251400.1	TaG60	7B	TraesCS7D02G347500.1	TaG69	7D	segmental duplication
TraesCS7B02G315800.1	TaG61	7B	TraesCS7D02G409100.1	TaG70	7D	segmental duplication
TraesCS7B02G420900.1	TaG63	7B	TraesCS7D02G499600.1	TaG72	7D	segmental duplication
TraesCS7B02G422000.1	TaG64	7B	TraesCS7D02G499600.1	TaG72	7D	segmental duplication
TraesCS7B02G422100.1	TaG65	7B	TraesCS7D02G500600.1	TaG73	7D	segmental duplication

## Sheet: Sheet2
transcript:TraesCS1A02G305500.2		1A	transcript:TraesCS1D02G305200.2		1D
transcript:TraesCS1A02G258400.1		1A	transcript:TraesCS1D02G257700.1		1D
transcript:TraesCS1A02G258400.1		1A	transcript:TraesCS1B02G268900.1		1B
transcript:TraesCS1A02G305500.2		1A	transcript:TraesCS1B02G316200.2		1B
transcript:TraesCS1A02G305500.2		1A	transcript:TraesCS4B02G174600.1		4B
transcript:TraesCS1B02G268900.1		1B	transcript:TraesCS1D02G257700.1		1D
transcript:TraesCS1B02G216600.1		1B	transcript:TraesCS4D02G320400.1		4D
transcript:TraesCS1D02G205800.1		1D	transcript:TraesCS4D02G320400.1		4D
transcript:TraesCS1D02G305200.2		1D	transcript:TraesCS4D02G176500.1		4D
transcript:TraesCS1D02G305200.2		1D	transcript:TraesCS4B02G174600.1		4B
transcript:TraesCS1D02G305200.2		1D	transcript:TraesCS4A02G130000.1		4A
transcript:TraesCS2A02G402700.1		2A	transcript:TraesCS2D02G400100.2		2D
transcript:TraesCS2A02G116100.2		2A	transcript:TraesCS2D02G119100.1		2D
transcript:TraesCS2A02G100600.1		2A	transcript:TraesCS2B02G117800.1		2B
transcript:TraesCS2A02G402700.1		2A	transcript:TraesCS2B02G420900.1		2B
transcript:TraesCS2A02G116100.2		2A	transcript:TraesCS2B02G135600.1		2B
transcript:TraesCS2A02G100600.1		2A	transcript:TraesCS4A02G130000.1		4A
transcript:TraesCS2A02G100600.1		2A	transcript:TraesCS4D02G176500.1		4D
transcript:TraesCS2A02G402700.1		2A	transcript:TraesCS6B02G270800.1		6B
transcript:TraesCS2A02G441300.1		2A	transcript:TraesCS6B02G296300.1		6B
transcript:TraesCS2A02G402700.1		2A	transcript:TraesCS6A02G254700.1		6A
transcript:TraesCS2A02G402700.1		2A	transcript:TraesCS6D02G236000.1		6D
transcript:TraesCS2A02G441300.1		2A	transcript:TraesCS6A02G269000.1		6A
transcript:TraesCS2B02G117800.1		2B	transcript:TraesCS4A02G130000.1		4A
transcript:TraesCS2B02G135600.1		2B	transcript:TraesCS2D02G119100.1		2D
transcript:TraesCS2B02G117800.1		2B	transcript:TraesCS2D02G100100.1		2D
transcript:TraesCS2B02G420900.1		2B	transcript:TraesCS2D02G400100.2		2D
transcript:TraesCS2B02G117800.1		2B	transcript:TraesCS4D02G176500.1		4D
transcript:TraesCS2B02G420900.1		2B	transcript:TraesCS6B02G270800.1		6B
transcript:TraesCS2B02G459800.1		2B	transcript:TraesCS6B02G296300.1		6B
transcript:TraesCS2B02G420900.1		2B	transcript:TraesCS6A02G254700.1		6A
transcript:TraesCS2B02G420900.1		2B	transcript:TraesCS6D02G236000.1		6D
transcript:TraesCS2B02G459800.1		2B	transcript:TraesCS6A02G269000.1		6A
transcript:TraesCS2B02G459800.1		2B	transcript:TraesCS6D02G245900.2		6D
transcript:TraesCS2D02G100100.1		2D	transcript:TraesCS4A02G130000.1		4A
transcript:TraesCS2D02G100100.1		2D	transcript:TraesCS4D02G176500.1		4D
transcript:TraesCS2D02G437600.1		2D	transcript:TraesCS6B02G296300.1		6B
transcript:TraesCS2D02G400100.2		2D	transcript:TraesCS6A02G254700.1		6A
transcript:TraesCS2D02G400100.2		2D	transcript:TraesCS6D02G236000.1		6D
transcript:TraesCS2D02G437600.1		2D	transcript:TraesCS6A02G269000.1		6A
transcript:TraesCS2D02G437600.1		2D	transcript:TraesCS6D02G245900.2		6D
transcript:TraesCS3A02G526600.1		3A	transcript:TraesCS3D02G531900.1		3D
transcript:TraesCS3A02G361800.1		3A	transcript:TraesCS3D02G355500.1		3D
transcript:TraesCS3A02G391600.1		3A	transcript:TraesCS3D02G384500.2		3D
transcript:TraesCS3A02G161000.1		3A	transcript:TraesCS3D02G168200.2		3D
transcript:TraesCS3A02G161000.1		3A	transcript:TraesCS3B02G191600.1		3B
transcript:TraesCS3A02G391600.1		3A	transcript:TraesCS3B02G423600.1		3B
transcript:TraesCS3A02G361800.1		3A	transcript:TraesCS3B02G394200.1		3B
transcript:TraesCS3A02G473600.1		3A	transcript:TraesCS3B02G517000.1		3B
transcript:TraesCS3A02G526600.1		3A	transcript:TraesCS3B02G594300.1		3B
transcript:TraesCS3B02G191600.1		3B	transcript:TraesCS3D02G168200.2		3D
transcript:TraesCS3B02G394200.1		3B	transcript:TraesCS3D02G355500.1		3D
transcript:TraesCS3B02G423600.1		3B	transcript:TraesCS3D02G384500.2		3D
transcript:TraesCS3B02G594300.1		3B	transcript:TraesCS3D02G531900.1		3D
transcript:TraesCS4A02G180900.1		4A	transcript:TraesCS5D02G158300.1		5D
transcript:TraesCS4A02G180900.1		4A	transcript:TraesCS5A02G153000.1		5A
transcript:TraesCS4A02G180900.1		4A	transcript:TraesCS5B02G151800.1		5B
transcript:TraesCS4A02G180900.1		4A	transcript:TraesCS4B02G136900.1		4B
transcript:TraesCS4A02G130000.1		4A	transcript:TraesCS4B02G174600.1		4B
transcript:TraesCS4A02G130000.1		4A	transcript:TraesCS4D02G176500.1		4D
transcript:TraesCS4A02G180900.1		4A	transcript:TraesCS4D02G131500.1		4D
transcript:TraesCS4A02G063100.1		4A	transcript:TraesCS4D02G239900.1		4D
transcript:TraesCS4A02G063100.1		4A	transcript:TraesCS4B02G240100.1		4B
transcript:TraesCS4B02G240100.1		4B	transcript:TraesCS4D02G239900.1		4D
transcript:TraesCS4B02G174600.1		4B	transcript:TraesCS4D02G176500.1		4D
transcript:TraesCS4B02G323600.1		4B	transcript:TraesCS4D02G320400.1		4D
transcript:TraesCS4B02G136900.1		4B	transcript:TraesCS4D02G131500.1		4D
transcript:TraesCS4D02G131500.1		4D	transcript:TraesCS5B02G151800.1		5B
transcript:TraesCS4D02G131500.1		4D	transcript:TraesCS5A02G153000.1		5A
transcript:TraesCS4D02G131500.1		4D	transcript:TraesCS5D02G158300.1		5D
transcript:TraesCS4D02G320400.1		4D	transcript:TraesCS5A02G496100.1		5A
transcript:TraesCS5A02G153000.1		5A	transcript:TraesCS5B02G151800.1		5B
transcript:TraesCS5A02G153000.1		5A	transcript:TraesCS5D02G158300.1		5D
transcript:TraesCS6A02G146200.3		6A	transcript:TraesCS6D02G135500.3		6D
transcript:TraesCS6A02G359200.1		6A	transcript:TraesCS6D02G342200.1		6D
transcript:TraesCS6A02G269000.1		6A	transcript:TraesCS6D02G245900.2		6D
transcript:TraesCS6A02G269000.1		6A	transcript:TraesCS6B02G296300.1		6B
transcript:TraesCS6A02G146200.3		6A	transcript:TraesCS6B02G174400.1		6B
transcript:TraesCS6A02G359200.1		6A	transcript:TraesCS6B02G392000.1		6B
transcript:TraesCS6A02G361500.1		6A	transcript:TraesCS6B02G394700.1		6B
transcript:TraesCS6A02G108800.1		6A	transcript:TraesCS7B02G315800.1		7B
transcript:TraesCS6A02G359200.1		6A	transcript:TraesCS7D02G148200.1		7D
transcript:TraesCS6A02G108800.1		6A	transcript:TraesCS7D02G409100.1		7D
transcript:TraesCS6A02G359200.1		6A	transcript:TraesCS7B02G049200.1		7B
transcript:TraesCS6B02G174400.1		6B	transcript:TraesCS6D02G135500.3		6D
transcript:TraesCS6B02G392000.1		6B	transcript:TraesCS6D02G342200.1		6D
transcript:TraesCS6B02G296300.1		6B	transcript:TraesCS6D02G245900.2		6D
transcript:TraesCS6B02G137300.1		6B	transcript:TraesCS7B02G315800.1		7B
transcript:TraesCS6B02G392000.1		6B	transcript:TraesCS7D02G148200.1		7D
transcript:TraesCS6B02G392000.1		6B	transcript:TraesCS7B02G049200.1		7B
transcript:TraesCS6D02G342200.1		6D	transcript:TraesCS7D02G148200.1		7D
transcript:TraesCS6D02G342200.1		6D	transcript:TraesCS7B02G049200.1		7B
transcript:TraesCS6D02G097000.2		6D	transcript:TraesCS7D02G409100.1		7D
transcript:TraesCS7A02G381900.1		7A	transcript:TraesCS7D02G378400.1		7D
transcript:TraesCS7A02G415800.1		7A	transcript:TraesCS7D02G409100.1		7D
transcript:TraesCS7A02G339800.1		7A	transcript:TraesCS7D02G347500.1		7D
transcript:TraesCS7A02G511100.1		7A	transcript:TraesCS7D02G500600.1		7D
transcript:TraesCS7A02G510300.1		7A	transcript:TraesCS7D02G499600.1		7D
transcript:TraesCS7A02G345200.2		7A	transcript:TraesCS7D02G334100.1		7D
transcript:TraesCS7A02G502300.1		7A	transcript:TraesCS7D02G489600.1		7D
transcript:TraesCS7A02G539600.1		7A	transcript:TraesCS7D02G525900.1		7D
transcript:TraesCS7A02G539700.1		7A	transcript:TraesCS7B02G461400.1		7B
transcript:TraesCS7A02G510300.1		7A	transcript:TraesCS7B02G422000.1		7B
transcript:TraesCS7A02G339800.1		7A	transcript:TraesCS7B02G251400.1		7B
transcript:TraesCS7A02G511100.1		7A	transcript:TraesCS7B02G422000.1		7B
transcript:TraesCS7A02G510300.1		7A	transcript:TraesCS7B02G420800.1		7B
transcript:TraesCS7A02G502300.1		7A	transcript:TraesCS7B02G408600.1		7B
transcript:TraesCS7A02G146400.1		7A	transcript:TraesCS7B02G049000.1		7B
transcript:TraesCS7A02G381900.1		7A	transcript:TraesCS7B02G284400.1		7B
transcript:TraesCS7A02G415800.1		7A	transcript:TraesCS7B02G315800.1		7B
transcript:TraesCS7A02G345200.2		7A	transcript:TraesCS7B02G238000.1		7B
transcript:TraesCS7B02G461300.1		7B	transcript:TraesCS7D02G525900.1		7D
transcript:TraesCS7B02G422000.1		7B	transcript:TraesCS7D02G499600.1		7D
transcript:TraesCS7B02G422100.1		7B	transcript:TraesCS7D02G500600.1		7D
transcript:TraesCS7B02G420900.1		7B	transcript:TraesCS7D02G499600.1		7D
transcript:TraesCS7B02G315800.1		7B	transcript:TraesCS7D02G409100.1		7D
transcript:TraesCS7B02G251400.1		7B	transcript:TraesCS7D02G347500.1		7D
transcript:TraesCS7B02G049000.1		7B	transcript:TraesCS7D02G148000.1		7D
